# Supplementary material for: Time-Dependent Pathological Changes in Hypoperfusion-Induced Abdominal Aortic Aneurysm
Source: Biology (Basel). 2021 Feb 14;10(2):149. doi: 10.3390/biology10020149 (PMC7917844; doi:10.3390/biology10020149)
Supplement: Supplementary file 1 [file biology-10-00149-s001.zip]

Archive with 1 entries (1 files):
- 210127 Supplemental Materials.docx
